# Supplementary material for: Isosorbide and 2,5-Furandicarboxylic Acid Based (Co)Polyesters: Synthesis, Characterization, and Environmental Degradation
Source: Polymers (Basel). 2022 Sep 15;14(18):3868. doi: 10.3390/polym14183868 (PMC9502350; doi:10.3390/polym14183868)
Supplement: Supplementary file 1 [file polymers-14-03868-s001.zip]

Archive with 1 entries (1 files):
- polymers-1872623-supplementary.pdf
